# Supplementary material for: Association between Prehospital Visits and Poor Health Outcomes in Korean Acute Stroke Patients: A National Health Insurance Claims Data Study
Source: Int J Environ Res Public Health. 2023 Jan 31;20(3):2488. doi: 10.3390/ijerph20032488 (PMC9915235; doi:10.3390/ijerph20032488)
Supplement: Supplementary file 1 [file ijerph-20-02488-s001.zip]

Archive with 1 entries (1 files):
- ijerph-2162640-supplementary.pdf
